# Supplementary material for: Early observations from the HIV self-testing program among key populations and sexual partners of pregnant mothers in Kampala, Uganda: A cross sectional study
Source: PLOS Glob Public Health. 2022 Jan 6;2(1):e0000120. doi: 10.1371/journal.pgph.0000120 (PMC10021783; doi:10.1371/journal.pgph.0000120)
Supplement: S1 Dataset — (XLSX) [file pgph.0000120.s002.xlsx]

## Sheet: OCT-Dec 18
	Facility Name	Number of HIV Self kits distributed at health facility																		Number of HIV self kits distributed at community																		Number of HIVST kits distributed for use by self
		15-19years		20-24 years		25-29 years		30-34 years		35-39 years		40-44 years		45-49 years		50+ years		Total		15-19 years		20-24 years		25-29 years		30-34 years		35-39 years		40-44 years		45-49 years		50+ years		Total		15-19 years		20-24 years		25-29 years		30-34 years		35-39 years		40-44 years
		Male	Female	Male	Female	Male	Female	Male	Female	Male	Female	Male	Female	Male	Female	Male	Female	Male	Female	Male	Female	Male	Female	Male	Female	Male	Female	Male	Female	Male	Female	Male	Female	Male	Female	Male	Female	Male	Female	Male	Female	Male	Female	Male	Female	Male	Female	Male	Female
	Total	94	187	141	643	59	491	20	231	5	90	0	20	4	3	0	0	330	1666	6	60	39	155	42	135	24	89	13	37	6	16	6	10	2	4	138	506	22	59	122	154	88	133	51	87	23	35	4	15
	Total kits distributed	2640
	reported self +	69
	confirmed self test +	42
	linked and initiated on ART	37
[truncated: 114 more columns]

## Sheet: Jan-March 19
	Facility Name	Number of HIV Self kits distributed at health facility																		Number of HIV self kits distributed at community																		Number of HIVST kits distributed for use by self
		15-19years		20-24 years		25-29 years		30-34 years		35-39 years		40-44 years		45-49 years		50+ years		Total		15-19 years		20-24 years		25-29 years		30-34 years		35-39 years		40-44 years		45-49 years		50+ years		Total		15-19 years		20-24 years		25-29 years		30-34 years		35-39 years		40-44 years
		Male	Female	Male	Female	Male	Female	Male	Female	Male	Female	Male	Female	Male	Female	Male	Female	Male	Female	Male	Female	Male	Female	Male	Female	Male	Female	Male	Female	Male	Female	Male	Female	Male	Female	Male	Female	Male	Female	Male	Female	Male	Female	Male	Female	Male	Female	Male	Female
	Total	59	153	196	504	95	369	42	170	14	61	3	6	2	0	0	0	411	1263	30	61	137	139	121	123	57	58	25	20	10	7	5	3	3	0	388	413	50	60	226	133	159	115	76	53	31	20	11	7
	Total kits distributed	2475
	reported self +	44
	confirmed self test +	31
	linked and initiated on ART	23
[truncated: 150 more columns]

## Sheet:  April -June 19
District name	Facility Name	Number of HIV Self kits distributed at health facility																		Number of HIV self kits distributed at community																		Number of HIVST kits distributed for use by self
		15-19years		20-24 years		25-29 years		30-34 years		35-39 years		40-44 years		45-49 years		50+ years		Total		15-19 years		20-24 years		25-29 years		30-34 years		35-39 years		40-44 years		45-49 years		50+ years		Total		15-19 years		20-24 years		25-29 years		30-34 years		35-39 years		40-44 years
		Male	Female	Male	Female	Male	Female	Male	Female	Male	Female	Male	Female	Male	Female	Male	Female	Male	Female	Male	Female	Male	Female	Male	Female	Male	Female	Male	Female	Male	Female	Male	Female	Male	Female	Male	Female	Male	Female	Male	Female	Male	Female	Male	Female	Male	Female	Male	Female
	Total	24	221	183	820	149	650	109	358	56	156	32	39	17	16	12	2	582	2262	64	82	252	281	216	241	106	102	46	50	24	9	14	6	3	3	725	774	56	87	305	300	232	231	91	108	47	38	13	9
	Facility Name	Number of HIV Self kits distributed at health facility																		Number of HIV self kits distributed at community																		Number of HIVST kits distributed for use by self
		15-19years		20-24 years		25-29 years		30-34 years		35-39 years		40-44 years		45-49 years		50+ years		Total		15-19 years		20-24 years		25-29 years		30-34 years		35-39 years		40-44 years		45-49 years		50+ years		Total		15-19 years		20-24 years		25-29 years		30-34 years		35-39 years		40-44 years
		Male	Female	Male	Female	Male	Female	Male	Female	Male	Female	Male	Female	Male	Female	Male	Female	Male	Female	Male	Female	Male	Female	Male	Female	Male	Female	Male	Female	Male	Female	Male	Female	Male	Female	Male	Female	Male	Female	Male	Female	Male	Female	Male	Female	Male	Female	Male	Female
	Total	59	153	196	504	95	369	42	170	14	61	3	6	2	0	0	0	411	1263	30	61	137	139	121	123	57	58	25	20	10	7	5	3	3	0	388	411	50	60	226	133	159	115	76	53	31	20	11	7
	Facility Name	Number of HIV Self kits distributed at health facility																		Number of HIV self kits distributed at community																		Number of HIVST kits distributed for use by self
		15-19years		20-24 years		25-29 years		30-34 years		35-39 years		40-44 years		45-49 years		50+ years		Total		15-19 years		20-24 years		25-29 years		30-34 years		35-39 years		40-44 years		45-49 years		50+ years		Total		15-19 years		20-24 years		25-29 years		30-34 years		35-39 years		40-44 years
		Male	Female	Male	Female	Male	Female	Male	Female	Male	Female	Male	Female	Male	Female	Male	Female	Male	Female	Male	Female	Male	Female	Male	Female	Male	Female	Male	Female	Male	Female	Male	Female	Male	Female	Male	Female	Male	Female	Male	Female	Male	Female	Male	Female	Male	Female	Male	Female
	Total	94	187	141	643	59	491	20	231	5	90	0	20	4	3	0	0	323	1665	6	60	39	155	42	135	24	89	13	37	6	16	6	10	2	4	138	506	22	59	122	154	88	133	51	87	23	35	4	15
	OVERALL
	Facility Name	Number of HIV Self kits distributed at health facility																		Number of HIV self kits distributed at community																		Number of HIVST kits distributed for use by self
		15-19years		20-24 years		25-29 years		30-34 years		35-39 years		40-44 years		45-49 years		50+ years		Total		15-19 years		20-24 years		25-29 years		30-34 years		35-39 years		40-44 years		45-49 years		50+ years		Total		15-19 years		20-24 years		25-29 years		30-34 years		35-39 years		40-44 years
		Male	Female	Male	Female	Male	Female	Male	Female	Male	Female	Male	Female	Male	Female	Male	Female	Male	Female	Male	Female	Male	Female	Male	Female	Male	Female	Male	Female	Male	Female	Male	Female	Male	Female	Male	Female	Male	Female	Male	Female	Male	Female	Male	Female	Male	Female	Male	Female
	Total	177	561	520	1967	303	1510	171	759	75	307	35	65	23	19	12	2	1316	5190	100	203	428	575	379	499	187	249	84	107	40	32	25	19	8	7	1251	1691	128	206	653	587	479	479	218	248	101	93	28	31
	Total kits distributed	4537
	reported self +	137
	confirmed self test +	97
	linked and initiated on ART	82
[truncated: 150 more columns]
